# Supplementary material for: StabJGL: a stability approach to sparsity and similarity selection in multiple-network reconstruction
Source: Bioinform Adv. 2023 Dec 19;3(1):vbad185. doi: 10.1093/bioadv/vbad185 (PMC10751232; doi:10.1093/bioadv/vbad185)
Supplement: vbad185_Supplementary_Data [file vbad185_supplementary_data.zip]

Archive with 4 entries (4 files):
- edgeListBRCA.csv
- edgesListUCEC.csv
- edgeListOVCA.csv
- Supplement.pdf
