# Supplementary material for: StabJGL: a stability approach to sparsity and similarity selection in multiple-network reconstruction
Source: Bioinform Adv. 2023 Dec 19;3(1):vbad185. doi: 10.1093/bioadv/vbad185 (PMC10751232; doi:10.1093/bioadv/vbad185)
Supplement: vbad185_Supplementary_Data [file vbad185_supplementary_data.zip › edgeListBRCA.csv]

Protein1	Protein2	PartialCor
1433EPSILON	BAK	0.05038
1433EPSILON	BCLXL	0.04428
1433EPSILON	BID	0.03088
1433EPSILON	CD49B	0.04904
1433EPSILON	CHK1	0.04821
1433EPSILON	COLLAGENVI	0.04108
1433EPSILON	CYCLIND1	0.02593
1433EPSILON	DJ1	0.00656
1433EPSILON	EGFRPY1173	0.0773
1433EPSILON	FOXO3A	0.07211
1433EPSILON	GSK3ALPHABETAPS21S9	-0.00763
1433EPSILON	MIG6	0.04165
1433EPSILON	NCADHERIN	0.06942
1433EPSILON	NFKBP65PS536	-0.00296
1433EPSILON	NOTCH1	0.03581
1433EPSILON	PCADHERIN	0.10038
1433EPSILON	PCNA	0.02441
1433EPSILON	PKCALPHA	0.07309
1433EPSILON	RAD51	0.04098
1433EPSILON	RBPS807S811	-0.07064
1433EPSILON	SMAD4	0.15355
1433EPSILON	STATHMIN	0.02177
1433EPSILON	YAP	0.12152
1433EPSILON	EGFR	0.01391
4EBP1	4EBP1PT37T46	0.04367
4EBP1	EIF4E	0.06685
4EBP1PS65	4EBP1PT37T46	0.22095
4EBP1PT37T46	MAPKPT202Y204	0.006
4EBP1PT37T46	RBPS807S811	0.02325
4EBP1PT37T46	S6PS240S244	0.0054
53BP1	BETACATENIN	0.14079
53BP1	CRAFPS338	-0.00809
53BP1	CHK1	-0.04933
53BP1	DVL3	0.00558
53BP1	GATA3	0.1725
53BP1	KU80	0.11249
53BP1	MTOR	0.01426
53BP1	P70S6KPT389	-0.00143
53BP1	S6	0.00617
53BP1	SRCPY527	-0.01931
53BP1	TUBERIN	0.05635
ACCPS79	ACC1	0.51237
ACC1	GSK3ALPHABETA	0.03861
ACC1	MTOR	0.0279
AKT	DVL3	0.11341
AKT	ERK2	0.00687
AKT	GSK3ALPHABETA	0.002
AKT	KU80	0.02554
AKT	MTOR	0.00804
AKT	PDK1PS241	0.00128
AKT	PTEN	0.08068
AKT	TUBERIN	0.10814
AKTPS473	AKTPT308	0.51203
AKTPS473	MAPKPT202Y204	0.1127
AKTPS473	P38PT180Y182	0.02197
AKTPS473	P70S6KPT389	0.03819
AKTPS473	PRAS40PT246	0.07434
AKTPS473	SRCPY527	0.0171
AKTPS473	YB1PS102	0.05091
AKTPT308	PRAS40PT246	0.06051
AMPKALPHA	AMPKPT172	0.24147
AMPKPT172	JNK2	0.00349
AMPKPT172	TUBERIN	0.01757
AR	ERALPHA	0.10644
ATM	KU80	0.0274
ATM	MTOR	0.02243
ATM	STAT5ALPHA	0.06736
BAK	BAX	0.02128
BAK	BID	0.02446
BAK	EGFRPY1173	0.18374
BAK	FOXO3A	0.13125
BAK	HER3	0.03938
BAK	HER3PY1298	0.10161
BAK	MIG6	0.00721
BAK	MTOR	-0.03867
BAK	NCADHERIN	0.05964
BAK	PEA15	0.03138
BAK	RAD51	0.02974
BAK	SMAD3	0.06128
BAK	SMAD4	0.16175
BAK	YAP	0.03417
BAK	MTORPS2448	-0.00942
BAX	BCLXL	0.08015
BAX	EIF4E	0.03953
BAX	LCK	0.09197
BAX	P38MAPK	0.07493
BAX	PEA15	0.16564
BCL2	BIM	0.13028
BCL2	DJ1	0.04236
BCLXL	BID	0.09631
BCLXL	CYCLIND1	0.01097
BCLXL	MIG6	0.03268
BCLXL	NCADHERIN	0.04911
BCLXL	RAD51	0.02885
BCLXL	SMAD3	0.0663
BECLIN	CMETPY1235	0.0648
BECLIN	CMYC	0.03805
BECLIN	CD31	0.21027
BECLIN	CHK2PT68	0.05475
BECLIN	CIAP	0.05076
BECLIN	LKB1	0.11436
BECLIN	MRE11	0.09077
BECLIN	P53	0.15566
BECLIN	PKCDELTAPS664	0.08657
BECLIN	SHCPY317	0.05558
BETACATENIN	CHK1	-0.01798
BETACATENIN	DVL3	0.0223
BETACATENIN	ECADHERIN	0.38025
BETACATENIN	ERALPHAPS118	0.03154
BETACATENIN	GATA3	0.03608
BETACATENIN	LCK	-0.03925
BETACATENIN	MTOR	0.04694
BETACATENIN	NF2	0.05105
BETACATENIN	PCADHERIN	-0.02861
BETACATENIN	STATHMIN	-0.02101
BETACATENIN	VEGFR2	0.0179
BETACATENIN	EGFR	-0.00583
BID	CKIT	0.00525
BID	CHK1	0.02888
BID	COLLAGENVI	0.0808
BID	CYCLIND1	0.10954
BID	EGFRPY1173	0.18362
BID	HER3PY1298	0.00126
BID	HSP70	0.16093
BID	LCK	0.03355
BID	MIG6	0.0061
BID	NCADHERIN	0.16805
BID	NOTCH1	0.12869
BID	PCADHERIN	0.02443
BID	RAD51	0.06186
BID	RBPS807S811	-0.00915
BID	STATHMIN	0.03666
BID	EGFR	0.09275
BIM	GATA3	0.01966
BIM	MAPKPT202Y204	-0.01389
BIM	MEK1PS217S221	-0.00702
BIM	P38PT180Y182	-0.0271
BIM	YB1PS102	-0.0114
CJUNPS73	CRAFPS338	0.06452
CJUNPS73	CDK1	0.03056
CJUNPS73	P70S6KPT389	0.00282
CJUNPS73	PRAS40PT246	0.03336
CJUNPS73	SRCPY527	0.01964
CJUNPS73	JNKPT183Y185	0.11731
CKIT	CAVEOLIN1	0.1152
CKIT	CIAP	-0.0268
CKIT	COLLAGENVI	0.12414
CKIT	DVL3	-0.01972
CKIT	EGFRPY1173	0.0548
CKIT	ERALPHA	-0.01054
CKIT	ERALPHAPS118	-0.00504
CKIT	HSP70	0.00354
CKIT	LCK	0.0307
CKIT	MTOR	-0.09521
CKIT	NCADHERIN	0.06073
CKIT	P70S6K	-0.0308
CKIT	PKCALPHA	0.01514
CKIT	PKCALPHAPS657	0.07102
CKIT	S6	-0.03657
CKIT	SMAD4	0.0563
CKIT	STAT3PY705	0.04563
CKIT	TUBERIN	-0.04064
CKIT	YAP	0.03101
CKIT	EGFR	0.04849
CMETPY1235	CRAFPS338	0.0894
CMETPY1235	CD31	0.11857
CMETPY1235	CD49B	0.04065
CMETPY1235	CDK1	0.04496
CMETPY1235	CHK1PS345	0.16714
CMETPY1235	CHK2PT68	0.13472
CMETPY1235	EGFRPY1173	0.03914
CMETPY1235	JNK2	-0.00457
CMETPY1235	LKB1	0.06353
CMETPY1235	MRE11	0.19181
CMETPY1235	P27PT157	0.12169
CMETPY1235	P53	0.01522
CMETPY1235	PKCDELTAPS664	0.00285
CMETPY1235	SRCPY416	0.0023
CMETPY1235	STATHMIN	0.1334
CMYC	CRAFPS338	0.01756
CMYC	CD31	0.02226
CMYC	CDK1	0.06215
CMYC	CHK1	0.01547
CMYC	HER3	0.03598
CMYC	HSP70	0.02917
CMYC	MRE11	0.05533
CMYC	NOTCH1	0.06269
CMYC	P27PT157	0.10875
CMYC	P70S6KPT389	0.05686
CMYC	STATHMIN	0.09889
CMYC	YB1	0.01134
CRAF	EEF2	0.04
CRAF	GSK3ALPHABETA	0.02885
CRAF	KU80	0.03037
CRAF	MTOR	0.04562
CRAF	P70S6K	0.03842
CRAF	PI3KP110ALPHA	0.00285
CRAF	S6	0.04085
CRAF	TUBERIN	0.05805
CRAFPS338	CHK1	0.09075
CRAFPS338	CHK1PS345	0.12338
CRAFPS338	EGFRPY1173	0.05172
CRAFPS338	MRE11	0.12305
CRAFPS338	P70S6KPT389	0.05769
CRAFPS338	PDK1PS241	-0.00819
CRAFPS338	RAD51	0.01762
CRAFPS338	SHCPY317	0.03258
CRAFPS338	SRCPY416	0.03294
CRAFPS338	STATHMIN	0.12727
CASPASE7CLEAVEDD198	LCK	0.20674
CASPASE7CLEAVEDD198	ASNS	0.03744
CAVEOLIN1	CHK2PT68	-0.02507
CAVEOLIN1	CIAP	-0.09073
CAVEOLIN1	CLAUDIN7	-0.00207
CAVEOLIN1	COLLAGENVI	0.24827
CAVEOLIN1	ERALPHAPS118	-0.06237
CAVEOLIN1	HSP70	0.00063
CAVEOLIN1	KU80	-0.03141
CAVEOLIN1	PKCALPHA	0.10481
CAVEOLIN1	PKCALPHAPS657	0.01575
CAVEOLIN1	S6	-0.02159
CAVEOLIN1	SRCPY527	0.08099
CAVEOLIN1	STAT3PY705	0.09084
CAVEOLIN1	EGFR	0.1123
CD31	CHK2PT68	0.12469
CD31	LKB1	0.0895
CD31	MRE11	0.11465
CD31	P27PT157	0.109
CD31	P53	0.15122
CD31	PKCDELTAPS664	0.00462
CD31	SHCPY317	0.02933
CD31	SRCPY416	0.08283
CD31	STATHMIN	0.03846
CD49B	CHK1PS345	0.06391
CD49B	MRE11	0.02227
CDK1	CHK1	0.04595
CDK1	CHK2PT68	0.04786
CDK1	CYCLINB1	0.11578
CDK1	P53	0.03834
CDK1	RAD51	0.00799
CDK1	STATHMIN	0.06124
CHK1	CYCLIND1	0.00183
CHK1	EEF2K	-0.04409
CHK1	HSP70	0.04776
CHK1	LKB1	0.00942
CHK1	MRE11	0.05233
CHK1	NCADHERIN	0.14272
CHK1	NOTCH1	0.08891
CHK1	P70S6KPT389	0.08851
CHK1	RAD51	0.05855
CHK1	SMAD4	0.01072
CHK1	STAT5ALPHA	-0.0501
CHK1	STATHMIN	0.20016
CHK1	TUBERIN	-0.06646
CHK1	YAP	0.045
CHK1	PAI1	0.02778
CHK1	EGFR	0.0848
CHK1PS345	CHK2PT68	0.14638
CHK1PS345	MRE11	0.10599
CHK1PS345	P53	0.03198
CHK1PS345	PKCDELTAPS664	0.10001
CHK1PS345	RAD51	0.02637
CHK1PS345	SRCPY416	0.01605
CHK1PS345	STATHMIN	0.02448
CHK2	CYCLINB1	0.04046
CHK2	EEF2	0.01114
CHK2	GSK3ALPHABETA	0.04428
CHK2	KU80	0.11253
CHK2	NF2	0.00352
CHK2	S6	0.02341
CHK2PT68	JNK2	-0.06305
CHK2PT68	MRE11	0.10277
CHK2PT68	P27PT157	0.06143
CHK2PT68	P38MAPK	-0.02193
CHK2PT68	P53	0.21266
CHK2PT68	PKCDELTAPS664	0.05401
CHK2PT68	SRCPY416	0.12522
CIAP	COLLAGENVI	-0.01864
CIAP	GSK3ALPHABETA	0.02961
CIAP	MTOR	0.09055
CIAP	P53	0.09785
CIAP	EGFR	-0.00367
CLAUDIN7	ECADHERIN	0.12677
CLAUDIN7	ERALPHA	0.03044
CLAUDIN7	GATA3	0.10083
CLAUDIN7	VEGFR2	0.03541
COLLAGENVI	DVL3	-0.10652
COLLAGENVI	EGFRPY1173	0.06224
COLLAGENVI	GATA3	-0.02255
COLLAGENVI	GSK3ALPHABETA	-0.02273
COLLAGENVI	HSP70	0.09737
COLLAGENVI	LCK	0.01075
COLLAGENVI	MTOR	-0.04968
COLLAGENVI	S6	-0.06293
COLLAGENVI	SMAD4	0.02022
COLLAGENVI	SRCPY527	0.01367
COLLAGENVI	STAT3PY705	0.05535
COLLAGENVI	TUBERIN	-0.02398
COLLAGENVI	YAP	0.04223
COLLAGENVI	EGFR	0.02696
CYCLINB1	CYCLINE1	0.08668
CYCLINB1	GSK3ALPHABETA	0.01657
CYCLINB1	PCNA	0.05262
CYCLINB1	S6	0.11138
CYCLINB1	STAT3PY705	-0.033
CYCLINB1	YAPPS127	-0.0435
CYCLINB1	ASNS	0.14769
CYCLIND1	DVL3	-0.05088
CYCLIND1	EGFRPY1173	0.08896
CYCLIND1	HSP70	0.00397
CYCLIND1	NCADHERIN	0.06487
CYCLIND1	P27	0.00132
CYCLIND1	RAD51	0.01358
CYCLIND1	S6	-0.00533
CYCLIND1	SMAD4	0.00547
CYCLINE1	PCNA	0.10134
CYCLINE1	ASNS	0.00364
DJ1	EIF4E	0.14716
DJ1	JNK2	0.01547
DJ1	PEA15	0.16455
DVL3	GSK3ALPHABETA	0.03498
DVL3	HSP70	-0.00855
DVL3	P70S6KPT389	-0.01287
DVL3	PAXILLIN	0.09375
DVL3	PTEN	0.07055
DVL3	TUBERIN	0.07005
ECADHERIN	ERALPHA	0.01866
ECADHERIN	ERALPHAPS118	0.01122
ECADHERIN	EGFR	-0.04268
EEF2	ERK2	0.05554
EEF2	GSK3ALPHABETA	0.06968
EEF2	KU80	0.04203
EEF2	NF2	0.07808
EEF2	S6	0.05296
EEF2K	STAT5ALPHA	0.08629
EEF2K	TUBERIN	0.02591
EGFRPY1068	HER2PY1248	0.2665
EGFRPY1068	HER3PY1298	0.01036
EGFRPY1068	SHCPY317	0.05113
EGFRPY1068	SRCPY527	0.09781
EGFRPY1173	FOXO3A	0.04746
EGFRPY1173	GSK3ALPHABETA	-0.06106
EGFRPY1173	HER3PY1298	0.11861
EGFRPY1173	HSP70	0.0283
EGFRPY1173	MIG6	0.02196
EGFRPY1173	MTOR	-0.04035
EGFRPY1173	NCADHERIN	0.11184
EGFRPY1173	NOTCH1	0.03929
EGFRPY1173	RAD51	0.05518
EGFRPY1173	RBPS807S811	-0.01678
EGFRPY1173	S6	-0.02727
EGFRPY1173	SMAD4	0.11271
EGFRPY1173	STATHMIN	0.05202
EGFRPY1173	YAP	0.06745
EIF4E	MEK1	0.07866
EIF4E	P38MAPK	0.02544
EIF4E	PEA15	0.09295
EIF4E	SRCPY416	-0.00888
ERALPHA	ERALPHAPS118	0.20824
ERALPHA	GATA3	0.20796
ERALPHA	HSP70	-0.05862
ERALPHA	MTOR	0.03008
ERALPHA	NCADHERIN	-0.00504
ERALPHA	NOTCH1	-0.00963
ERALPHA	STATHMIN	-0.03292
ERALPHA	VEGFR2	0.06595
ERALPHA	PAI1	-0.01653
ERALPHA	EGFR	-0.09083
ERALPHAPS118	GATA3	0.01342
ERALPHAPS118	LCK	-0.03839
ERALPHAPS118	MTOR	0.00774
ERALPHAPS118	PKCALPHAPS657	-0.02847
ERALPHAPS118	PAI1	-0.00556
ERALPHAPS118	EGFR	-0.0671
ERK2	GSK3ALPHABETA	0.01254
ERK2	KU80	0.11287
ERK2	NF2	0.06553
ERK2	PEA15	0.02127
ERK2	STAT5ALPHA	0.00355
ERK2	TUBERIN	0.00987
FIBRONECTIN	KU80	-0.03554
FIBRONECTIN	MAPKPT202Y204	0.04622
FIBRONECTIN	YAP	0.04121
FIBRONECTIN	PAI1	0.24777
FOXO3A	RAD51	0.0105
FOXO3A	SMAD4	0.1188
GATA3	KU80	0.04363
GATA3	MTOR	0.08136
GATA3	P70S6KPT389	-0.01488
GATA3	PKCALPHAPS657	-0.01265
GATA3	SRCPY527	-0.0344
GATA3	VEGFR2	0.05068
GATA3	EGFR	-0.06577
GSK3ALPHABETA	HSP70	-0.1014
GSK3ALPHABETA	KU80	0.04614
GSK3ALPHABETA	MTOR	0.15336
GSK3ALPHABETA	P70S6K	0.07175
GSK3ALPHABETA	PDK1PS241	0.11698
GSK3ALPHABETA	S6	0.09804
GSK3ALPHABETAPS21S9	MAPKPT202Y204	0.03986
GSK3ALPHABETAPS21S9	NFKBP65PS536	0.10545
GSK3ALPHABETAPS21S9	NOTCH1	-0.03012
GSK3ALPHABETAPS21S9	P38PT180Y182	0.09755
GSK3ALPHABETAPS21S9	PRAS40PT246	0.20824
GSK3ALPHABETAPS21S9	RBPS807S811	0.17518
GSK3ALPHABETAPS21S9	STATHMIN	-0.0077
GSK3ALPHABETAPS21S9	MTORPS2448	0.04759
GSK3ALPHABETAPS21S9	EGFR	-0.00286
HER2	HER2PY1248	0.44833
HER2	P70S6K	0.04074
HER2	TUBERIN	0.02668
HER3PY1298	RAD51	0.0291
HER3PY1298	EGFR	0.02217
HSP70	LCK	0.02004
HSP70	MTOR	-0.0574
HSP70	NCADHERIN	0.11935
HSP70	P70S6KPT389	0.00815
HSP70	S6	-0.03995
HSP70	STATHMIN	0.06156
HSP70	TUBERIN	-0.01231
HSP70	EGFR	0.03797
INPP4B	LCK	-0.02477
IRS1	NOTCH1	0.039
JNK2	P38MAPK	0.03822
JNK2	P53	-0.02754
KU80	MAPKPT202Y204	-0.00492
KU80	MTOR	0.14309
KU80	NF2	0.13786
KU80	P70S6K	0.01923
KU80	S6	0.04941
KU80	SRCPY527	-0.02383
KU80	STAT5ALPHA	0.0121
KU80	TUBERIN	0.11691
KU80	YAP	-0.02249
LKB1	MRE11	0.11341
LCK	MEK1	0.00208
LCK	NCADHERIN	0.04555
LCK	PKCALPHA	0.03165
LCK	PKCALPHAPS657	0.06208
LCK	RBPS807S811	-0.00505
LCK	EGFR	0.05545
MAPKPT202Y204	MEK1PS217S221	0.31647
MAPKPT202Y204	P38PT180Y182	0.1018
MAPKPT202Y204	P90RSKPT359S363	0.01446
MAPKPT202Y204	SRCPY527	0.15778
MAPKPT202Y204	YAPPS127	0.07692
MAPKPT202Y204	YB1PS102	0.20448
MAPKPT202Y204	JNKPT183Y185	0.11822
MAPKPT202Y204	ASNS	-0.00206
MEK1	PKCALPHA	0.00015
MEK1	EGFR	0.00635
MEK1PS217S221	P90RSKPT359S363	0.07356
MEK1PS217S221	YAPPS127	0.02943
MEK1PS217S221	YB1PS102	0.03381
MIG6	PCNA	0.01739
MIG6	RAD51	0.09203
MIG6	SMAD3	0.06375
MIG6	SMAD4	0.05509
MIG6	EGFR	0.01095
MRE11	P27PT157	0.07442
MRE11	P53	0.02638
MRE11	SRCPY416	0.03828
MRE11	STATHMIN	0.1714
MTOR	P70S6K	0.03105
MTOR	PI3KP110ALPHA	0.01234
MTOR	S6	0.08004
MTOR	SRCPY527	-0.04992
MTOR	TUBERIN	0.14688
MTOR	VEGFR2	0.02864
MTOR	YAP	-0.02558
MTOR	MTORPS2448	0.04205
NCADHERIN	RAD51	0.12955
NCADHERIN	S6	-0.0228
NCADHERIN	SMAD4	0.00576
NCADHERIN	STATHMIN	0.00258
NCADHERIN	EGFR	0.15903
NFKBP65PS536	RBPS807S811	0.01051
NOTCH1	PCADHERIN	0.03889
NOTCH1	P70S6KPT389	0.02255
NOTCH1	RAD51	0.02015
NOTCH1	STATHMIN	0.06818
NOTCH1	EGFR	0.16174
PCADHERIN	PKCALPHAPS657	0.01859
PCADHERIN	SMAD4	0.01268
PCADHERIN	EGFR	0.07924
P27PT157	PKCDELTAPS664	0.03146
P27PT157	SRCPY416	0.05223
P38MAPK	PDK1PS241	0.02303
P38PT180Y182	SRCPY527	0.04774
P38PT180Y182	YAPPS127	0.14892
P38PT180Y182	JNKPT183Y185	0.10274
P53	PKCDELTAPS664	0.09661
P53	SHCPY317	0.03338
P53	SRCPY416	0.08268
P70S6K	S6	0.01018
P70S6K	TUBERIN	0.01206
P70S6KPT389	S6PS235S236	0.0284
P70S6KPT389	SRCPY527	0.01464
P70S6KPT389	STAT3PY705	0.04998
P70S6KPT389	STATHMIN	0.01227
P70S6KPT389	YB1PS102	0.00623
P70S6KPT389	EGFR	0.02901
P90RSKPT359S363	PRAS40PT246	0.07491
P90RSKPT359S363	RBPS807S811	0.08269
P90RSKPT359S363	YB1PS102	0.12899
P90RSKPT359S363	MTORPS2448	0.00828
PAXILLIN	TUBERIN	0.13288
PCNA	RAD51	0.1789
PCNA	SMAD4	0.04089
PCNA	SRC	0.02194
PCNA	XRCC1	0.04675
PDK1PS241	STATHMIN	-0.02993
PDK1PS241	TUBERIN	0.07715
PEA15	PKCALPHA	0.01293
PEA15	YAP	0.00967
PKCALPHA	PKCALPHAPS657	0.42144
PKCALPHA	SMAD4	0.06723
PKCALPHA	STAT3PY705	0.00345
PKCALPHA	YAP	0.06516
PKCALPHA	EGFR	0.0664
PKCALPHAPS657	STAT3PY705	0.01546
PKCDELTAPS664	SHCPY317	0.00733
PKCDELTAPS664	SRCPY416	0.02376
PRAS40PT246	SRCPY416	0.08793
PRAS40PT246	YB1PS102	0.01959
PTEN	TUBERIN	0.09471
RAD51	STATHMIN	0.10742
S6	SRCPY527	-0.05485
S6	TUBERIN	0.03395
S6	YAP	-0.04313
S6PS235S236	S6PS240S244	0.55048
S6PS235S236	YB1PS102	0.07907
S6PS240S244	MTORPS2448	0.05299
SHCPY317	SRCPY416	0.02549
SHCPY317	JNKPT183Y185	0.01798
SMAD3	SMAD4	0.04812
SMAD4	YAP	0.02501
SRCPY527	STAT3PY705	0.06547
SRCPY527	YB1PS102	0.02166
SRCPY527	JNKPT183Y185	0.00014
STAT5ALPHA	SYK	0.05893
STAT5ALPHA	TUBERIN	0.12621
STATHMIN	TUBERIN	-0.01024
TUBERIN	YAP	-0.05535
YAP	YAPPS127	0.27095
YAP	PAI1	0.00814
YB1PS102	JNKPT183Y185	0.01721
