# Supplementary material for: StabJGL: a stability approach to sparsity and similarity selection in multiple-network reconstruction
Source: Bioinform Adv. 2023 Dec 19;3(1):vbad185. doi: 10.1093/bioadv/vbad185 (PMC10751232; doi:10.1093/bioadv/vbad185)
Supplement: vbad185_Supplementary_Data [file vbad185_supplementary_data.zip › edgesListUCEC.csv]

Protein1	Protein2	PartialCor
1433EPSILON	BECLIN	0.08705
1433EPSILON	CMETPY1235	0.02993
1433EPSILON	CRAFPS338	0.02878
1433EPSILON	CD31	0.03794
1433EPSILON	CD49B	0.04906
1433EPSILON	CHK1	0.05413
1433EPSILON	COLLAGENVI	0.02876
1433EPSILON	DJ1	0.04271
1433EPSILON	EGFRPY1173	0.04616
1433EPSILON	FOXO3A	0.07215
1433EPSILON	GSK3ALPHABETAPS21S9	-0.00721
1433EPSILON	MIG6	0.04083
1433EPSILON	MRE11	0.09335
1433EPSILON	NFKBP65PS536	-0.06584
1433EPSILON	PCADHERIN	0.16955
1433EPSILON	P27PT157	0.0728
1433EPSILON	PCNA	0.02436
1433EPSILON	RAD51	0.0428
1433EPSILON	RBPS807S811	-0.00847
1433EPSILON	SMAD4	0.16043
1433EPSILON	STAT5ALPHA	-0.00911
1433EPSILON	STATHMIN	0.02399
1433EPSILON	XRCC1	0.01825
4EBP1	CYCLINB1	0.04589
4EBP1	EIF4E	0.14085
4EBP1	PCNA	0.01538
4EBP1	ASNS	0.00925
4EBP1PS65	CAVEOLIN1	0.03085
4EBP1PS65	VEGFR2	0.0061
4EBP1PT37T46	GSK3ALPHABETAPS21S9	0.10506
4EBP1PT37T46	PR	-0.01765
4EBP1PT37T46	PRAS40PT246	0.01089
4EBP1PT37T46	RBPS807S811	0.12252
4EBP1PT37T46	S6PS235S236	0.0261
4EBP1PT37T46	S6PS240S244	0.0054
53BP1	BAK	0.07242
53BP1	BETACATENIN	0.146
53BP1	CRAFPS338	-0.00858
53BP1	CHK1	-0.02875
53BP1	DVL3	0.00559
53BP1	EEF2K	0.03046
53BP1	HER2	0.07153
53BP1	KU80	0.11855
53BP1	S6	0.00634
53BP1	TUBERIN	0.05963
53BP1	JNKPT183Y185	-0.0363
ACCPS79	ACC1	0.51237
AKT	ATM	0.03611
AKT	MTOR	0.05001
AKT	TUBERIN	0.07098
AKTPS473	AKTPT308	0.51091
AKTPS473	ERALPHA	0.00562
AKTPS473	GSK3ALPHABETAPS21S9	0.09421
AKTPS473	MAPKPT202Y204	0.0422
AKTPS473	P38PT180Y182	0.03843
AKTPS473	P53	-0.04382
AKTPS473	PRAS40PT246	0.07386
AKTPT308	GSK3ALPHABETAPS21S9	0.17066
AKTPT308	P53	-0.01414
AKTPT308	PI3KP110ALPHA	-0.04012
AKTPT308	PRAS40PT246	0.05865
AKTPT308	PTEN	-0.04928
AMPKALPHA	AMPKPT172	0.10645
AMPKPT172	TUBERIN	0.01856
AR	ERALPHA	0.13707
ATM	EEF2	-0.01645
ATM	MTOR	0.02454
ATM	PI3KP110ALPHA	0.01813
ATM	SMAD1	0.05406
ATM	STAT3PY705	0.06705
BAK	CMETPY1235	0.00643
BAK	EEF2K	0.13748
BAK	EGFRPY1173	0.19734
BAK	ERALPHAPS118	0.00783
BAK	HER3PY1298	0.00452
BAK	P38MAPK	-0.01535
BAK	P38PT180Y182	-0.04969
BAK	S6	0.13547
BAK	SMAD3	0.35994
BAK	MTORPS2448	-0.00942
BAX	BCLXL	0.08029
BAX	BID	0.02603
BAX	DJ1	0.11864
BAX	EEF2	0.13268
BAX	GATA3	0.02475
BAX	LCK	0.09233
BAX	NFKBP65PS536	-0.03449
BAX	RAD50	0.01367
BCL2	BIM	0.02757
BCL2	CKIT	0.05081
BCLXL	BID	0.11773
BCLXL	CYCLIND1	0.01056
BCLXL	EEF2	0.13989
BCLXL	ERK2	0.01866
BCLXL	GATA3	0.15755
BCLXL	MIG6	0.07001
BCLXL	NCADHERIN	0.16272
BCLXL	P27PT157	0.0018
BCLXL	RAD50	0.04209
BCLXL	RAD51	0.02567
BCLXL	SMAD3	0.05336
BCLXL	SRCPY527	-0.00969
BECLIN	BETACATENIN	-0.00833
BECLIN	CMETPY1235	0.00157
BECLIN	CD31	0.22846
BECLIN	COLLAGENVI	0.15858
BECLIN	GSK3ALPHABETAPS21S9	-0.00073
BECLIN	LKB1	0.08682
BECLIN	MRE11	0.09685
BECLIN	PCADHERIN	0.14397
BECLIN	PKCDELTAPS664	0.01807
BECLIN	RBPS807S811	-0.01938
BECLIN	SHCPY317	0.0555
BECLIN	SMAD4	0.05046
BETACATENIN	CD31	-0.0428
BETACATENIN	CHK1	-0.02088
BETACATENIN	COLLAGENVI	-0.03592
BETACATENIN	ECADHERIN	0.20327
BETACATENIN	ERALPHAPS118	0.00946
BETACATENIN	JNK2	0.00849
BETACATENIN	MRE11	-0.01563
BETACATENIN	NF2	0.05283
BETACATENIN	PCADHERIN	-0.00467
BETACATENIN	STATHMIN	-0.02396
BID	CYCLIND1	0.1177
BID	EGFRPY1173	0.07806
BID	FIBRONECTIN	0.02989
BID	HSP70	0.1894
BID	LKB1	0.12003
BID	LCK	0.0362
BID	MIG6	0.10151
BID	MRE11	0.04268
BID	NCADHERIN	0.20882
BID	NFKBP65PS536	-0.00075
BID	P27PT157	0.04202
BID	RAD51	0.0694
BID	STATHMIN	0.04339
BIM	FOXO3A	0.04174
BIM	MAPKPT202Y204	-0.0141
BIM	MEK1PS217S221	-0.00685
BIM	P38PT180Y182	-0.04068
BIM	PCNA	0.02477
BIM	YB1PS102	-0.0114
CJUNPS73	EEF2	-0.00459
CJUNPS73	P70S6KPT389	0.00282
CJUNPS73	PRAS40PT246	0.00963
CJUNPS73	JNKPT183Y185	0.10623
CMETPY1235	CD31	0.03913
CMETPY1235	CD49B	0.01038
CMETPY1235	EGFRPY1173	0.18418
CMETPY1235	FOXO3A	0.00093
CMETPY1235	GSK3ALPHABETAPS21S9	-0.0208
CMETPY1235	HER3PY1298	0.22593
CMETPY1235	MRE11	0.16278
CMETPY1235	NOTCH1	0.04655
CMETPY1235	P27PT157	0.1336
CMETPY1235	P38PT180Y182	-0.01133
CMETPY1235	STATHMIN	0.07649
CMYC	CD31	0.04393
CMYC	CDK1	0.07636
CMYC	HSP70	0.10095
CMYC	MRE11	0.04212
CRAF	HER3PY1298	0.0502
CRAF	TUBERIN	0.0613
CRAFPS338	CHK1	0.10276
CRAFPS338	GAB2	-0.01026
CRAFPS338	HER2	-0.01191
CRAFPS338	LKB1	0.0869
CRAFPS338	MRE11	0.13794
CRAFPS338	P70S6KPT389	0.01522
CRAFPS338	SHCPY317	0.05397
CRAFPS338	SRC	0.02652
CRAFPS338	SRCPY416	0.0354
CASPASE7CLEAVEDD198	LCK	0.1267
CAVEOLIN1	CLAUDIN7	-0.0022
CAVEOLIN1	PKCALPHA	0.11143
CAVEOLIN1	PKCALPHAPS657	0.01634
CAVEOLIN1	VEGFR2	0.17043
CD31	CHK2PT68	0.018
CD31	COLLAGENVI	0.10113
CD31	FIBRONECTIN	0.00088
CD31	LKB1	0.03129
CD31	MRE11	0.13077
CD31	PCADHERIN	0.07327
CD31	P27PT157	0.09028
CD31	PKCDELTAPS664	0.00499
CD31	RAD51	0.02662
CD31	RBPS807S811	-0.00118
CD31	SHCPY317	0.03131
CD31	SMAD4	0.03243
CD31	SRC	0.02554
CD31	STATHMIN	0.04566
CD31	PAI1	0.12826
CD49B	PAI1	0.01109
CDK1	CYCLINB1	0.11607
CDK1	RAD51	0.00836
CDK1	STATHMIN	0.00431
CHK1	EEF2K	-0.04948
CHK1	LKB1	0.06972
CHK1	MRE11	0.06215
CHK1	RAD51	0.00979
CHK1	STAT5ALPHA	-0.05622
CHK1	STATHMIN	0.17044
CHK1	TUBERIN	-0.06238
CHK1	PAI1	0.03117
CHK2	CHK2PT68	0.12418
CHK2	CYCLINB1	0.04046
CHK2PT68	HER3PY1298	0.00544
CHK2PT68	MRE11	0.05478
CHK2PT68	P27PT157	0.07179
CHK2PT68	P53	0.21094
CHK2PT68	PI3KP110ALPHA	0.05584
CIAP	GSK3ALPHABETA	0.03085
CIAP	SMAD1	0.03633
CIAP	SYK	0.01509
CIAP	XRCC1	0.04077
CLAUDIN7	ECADHERIN	0.10865
CLAUDIN7	EIF4E	0.01938
COLLAGENVI	LKB1	0.09351
COLLAGENVI	MTOR	-0.01273
COLLAGENVI	PCADHERIN	0.0811
COLLAGENVI	RBPS807S811	-0.02121
COLLAGENVI	S6	-0.00841
COLLAGENVI	SMAD4	0.0224
COLLAGENVI	TUBERIN	-0.02687
CYCLINB1	CYCLINE1	0.08668
CYCLINB1	PCNA	0.17898
CYCLINB1	ASNS	0.0777
CYCLIND1	EGFRPY1173	0.03409
CYCLIND1	GATA3	0.05513
CYCLIND1	MIG6	0.07647
CYCLIND1	NCADHERIN	0.08082
CYCLIND1	RAD51	0.01418
DJ1	ERK2	0.03639
DJ1	LKB1	0.08671
DJ1	PEA15	0.09031
DVL3	GAB2	0.13654
DVL3	MAPKPT202Y204	-0.00545
DVL3	P38PT180Y182	-0.07619
DVL3	PAXILLIN	0.09375
DVL3	SRCPY416	-0.05614
ECADHERIN	ERALPHA	0.01938
ECADHERIN	ERALPHAPS118	0.01154
EEF2	ERK2	0.12838
EEF2	GATA3	0.12201
EEF2	LCK	0.03531
EEF2	NCADHERIN	0.03944
EEF2	NF2	0.16275
EEF2	PI3KP110ALPHA	-0.13553
EEF2	RAD50	0.03489
EEF2	SHCPY317	-0.03839
EEF2	SMAD3	0.03406
EEF2K	ERALPHAPS118	0.01721
EEF2K	P38MAPK	-0.04336
EEF2K	STAT5ALPHA	0.08629
EGFRPY1068	HER2PY1248	0.28439
EGFRPY1068	SHCPY317	0.1462
EGFRPY1068	SRCPY416	0.09044
EGFRPY1068	SRCPY527	0.00762
EGFRPY1173	FOXO3A	0.04463
EGFRPY1173	GSK3ALPHABETAPS21S9	-0.04105
EGFRPY1173	HER3PY1298	0.12531
EGFRPY1173	MIG6	0.08475
EGFRPY1173	NCADHERIN	0.04106
EGFRPY1173	NOTCH1	0.04426
EGFRPY1173	P27PT157	0.13134
EGFRPY1173	P38PT180Y182	-0.07757
EGFRPY1173	RAD51	0.01106
EGFRPY1173	SMAD3	0.11556
EGFRPY1173	SMAD4	0.03965
EGFRPY1173	YB1	0.02093
EIF4E	MEK1	0.22906
ERALPHA	ERALPHAPS118	0.29828
ERALPHA	FIBRONECTIN	-0.05004
ERALPHA	PR	0.02351
ERALPHA	STATHMIN	-0.03662
ERALPHA	PAI1	-0.01669
ERALPHAPS118	P38MAPK	-0.00321
ERALPHAPS118	PR	0.12376
ERALPHAPS118	PAI1	-0.01018
ERK2	GATA3	0.05673
ERK2	NF2	0.10044
ERK2	PEA15	0.16602
FIBRONECTIN	HSP70	0.03706
FIBRONECTIN	PAI1	0.24777
FOXO3A	PCADHERIN	0.12497
FOXO3A	SMAD4	0.07347
GAB2	STAT5ALPHA	0.03299
GATA3	MIG6	0.06942
GATA3	NCADHERIN	0.06869
GATA3	SMAD3	0.02482
GATA3	SRCPY527	-0.03474
GATA3	YB1	0.0204
GSK3ALPHABETA	MTOR	0.00812
GSK3ALPHABETAPS21S9	MAPKPT202Y204	0.03767
GSK3ALPHABETAPS21S9	MIG6	-0.01103
GSK3ALPHABETAPS21S9	MRE11	-0.03956
GSK3ALPHABETAPS21S9	NFKBP65PS536	0.09964
GSK3ALPHABETAPS21S9	P27PT157	-0.00218
GSK3ALPHABETAPS21S9	P38PT180Y182	0.14638
GSK3ALPHABETAPS21S9	PRAS40PT246	0.19678
GSK3ALPHABETAPS21S9	RBPS807S811	0.15134
GSK3ALPHABETAPS21S9	SRCPY527	0.11821
GSK3ALPHABETAPS21S9	STATHMIN	-0.00802
HER2	HER2PY1248	0.44833
HER3PY1298	MRE11	0.04177
HER3PY1298	P27PT157	0.03403
HSP70	LKB1	0.03546
HSP70	MRE11	0.0378
HSP70	NCADHERIN	0.01009
HSP70	S6	-0.04325
HSP70	STATHMIN	0.05089
HSP70	PAI1	0.05322
IRS1	NOTCH1	0.04091
IRS1	PAXILLIN	0.05281
KU80	MAPKPT202Y204	-0.00518
KU80	S6	0.03602
KU80	STAT5ALPHA	0.01272
KU80	TUBERIN	0.08548
LKB1	MRE11	0.12003
LKB1	NFKBP65PS536	-0.0546
LKB1	PEA15	0.03279
LKB1	PRAS40PT246	-0.03728
LKB1	RBPS807S811	-0.0039
LKB1	SRC	0.00894
LKB1	PAI1	0.05801
MAPKPT202Y204	MEK1PS217S221	0.39872
MAPKPT202Y204	P38PT180Y182	0.09879
MAPKPT202Y204	P90RSKPT359S363	0.06035
MAPKPT202Y204	S6PS235S236	0.03409
MAPKPT202Y204	SRCPY416	0.0061
MAPKPT202Y204	SRCPY527	0.13342
MAPKPT202Y204	YAPPS127	0.00307
MAPKPT202Y204	YB1PS102	0.10457
MAPKPT202Y204	MTORPS2448	0.0041
MEK1PS217S221	P38PT180Y182	0.16021
MEK1PS217S221	P90RSKPT359S363	0.07022
MEK1PS217S221	S6PS235S236	0.00722
MEK1PS217S221	YB1PS102	0.03297
MIG6	P27PT157	0.18435
MIG6	P38PT180Y182	-0.02329
MIG6	RAD51	0.09415
MIG6	SRCPY527	-0.0671
MIG6	YB1	0.00504
MIG6	PAI1	0.02478
MIG6	EGFR	0.01246
MRE11	PCADHERIN	0.12113
MRE11	P27PT157	0.0568
MRE11	PI3KP110ALPHA	0.05277
MRE11	STATHMIN	0.19984
MRE11	PAI1	0.008
MTOR	PI3KP110ALPHA	0.0135
MTOR	TUBERIN	0.09759
MTOR	MTORPS2448	0.046
NCADHERIN	P27PT157	0.04197
NCADHERIN	SMAD3	0.02853
NFKBP65PS536	PRAS40PT246	0.11475
NFKBP65PS536	RBPS807S811	0.0247
NOTCH1	P38PT180Y182	-0.09385
NOTCH1	STATHMIN	0.07879
PCADHERIN	P70S6KPT389	0.01597
PCADHERIN	SHCPY317	0.15478
PCADHERIN	SMAD4	0.0122
P27PT157	RAD51	0.01837
P38MAPK	STAT3PY705	0.0153
P38PT180Y182	SRCPY527	0.11445
P38PT180Y182	STAT3PY705	0.03251
P38PT180Y182	YAPPS127	0.00855
P38PT180Y182	JNKPT183Y185	0.06735
P38PT180Y182	MTORPS2448	0.0293
P53	PI3KP110ALPHA	0.05896
P70S6KPT389	SHCPY317	0.12671
P70S6KPT389	JNKPT183Y185	0.00409
P90RSKPT359S363	S6PS235S236	0.1329
P90RSKPT359S363	YB1PS102	0.27641
PCNA	RAD51	0.1439
PCNA	STATHMIN	0.17636
PCNA	XRCC1	0.04663
PEA15	YAP	0.00454
PKCALPHA	PKCALPHAPS657	0.53164
PKCALPHAPS657	PKCDELTAPS664	0.17059
PKCALPHAPS657	STAT3PY705	0.01509
PKCALPHAPS657	JNKPT183Y185	0.0077
PKCDELTAPS664	JNKPT183Y185	0.02097
PKCDELTAPS664	MTORPS2448	0.03203
PRAS40PT246	RBPS807S811	0.048
RAD51	STATHMIN	0.12698
S6PS235S236	S6PS240S244	0.55048
S6PS235S236	YB1PS102	0.12361
SHCPY317	SRCPY416	0.02554
SHCPY317	JNKPT183Y185	0.02316
SHCPY317	MTORPS2448	0.01135
SMAD1	SYK	0.02241
SMAD3	SRCPY416	-0.00788
SMAD3	SRCPY527	-0.01852
SMAD3	YB1	0.08737
SRCPY416	SRCPY527	0.18916
SRCPY527	STAT3PY705	0.04161
SRCPY527	JNKPT183Y185	0.00014
SRCPY527	MTORPS2448	0.14167
STAT3PY705	MTORPS2448	0.11699
STAT5ALPHA	TUBERIN	0.13329
STATHMIN	PAI1	0.05958
YAP	YAPPS127	0.27803
JNKPT183Y185	MTORPS2448	0.00321
