# Supplementary material for: StabJGL: a stability approach to sparsity and similarity selection in multiple-network reconstruction
Source: Bioinform Adv. 2023 Dec 19;3(1):vbad185. doi: 10.1093/bioadv/vbad185 (PMC10751232; doi:10.1093/bioadv/vbad185)
Supplement: vbad185_Supplementary_Data [file vbad185_supplementary_data.zip › edgeListOVCA.csv]

Protein1	Protein2	PartialCor
1433EPSILON	BAK	0.05333
1433EPSILON	BAX	0.05749
1433EPSILON	BCLXL	0.0464
1433EPSILON	BID	0.03475
1433EPSILON	CD49B	0.07611
1433EPSILON	CHK1	0.03126
1433EPSILON	CYCLIND1	0.00287
1433EPSILON	DJ1	0.00133
1433EPSILON	EGFRPY1173	0.08699
1433EPSILON	FOXO3A	0.03768
1433EPSILON	GSK3ALPHABETAPS21S9	-0.00681
1433EPSILON	MIG6	0.04295
1433EPSILON	NOTCH1	0.09753
1433EPSILON	SMAD4	0.167
1433EPSILON	STATHMIN	0.01653
1433EPSILON	EGFR	0.01693
4EBP1	EIF4E	0.02709
4EBP1	PCNA	0.01856
4EBP1PS65	4EBP1PT37T46	0.08089
4EBP1PT37T46	CJUNPS73	0.03021
4EBP1PT37T46	GSK3ALPHABETAPS21S9	0.10508
4EBP1PT37T46	MAPKPT202Y204	0.03699
4EBP1PT37T46	PRAS40PT246	0.01089
4EBP1PT37T46	RBPS807S811	0.02325
4EBP1PT37T46	S6PS235S236	0.01438
4EBP1PT37T46	S6PS240S244	0.0054
4EBP1PT37T46	YB1PS102	0.02483
53BP1	BETACATENIN	0.146
53BP1	KU80	0.05693
53BP1	TUBERIN	0.00615
ACCPS79	ACC1	0.51237
AKTPS473	AKTPT308	0.42851
AKTPS473	GSK3ALPHABETAPS21S9	0.08885
AKTPS473	MAPKPT202Y204	0.11423
AKTPS473	P38PT180Y182	0.03921
AKTPS473	P70S6KPT389	0.03871
AKTPS473	PRAS40PT246	0.07536
AKTPS473	JNKPT183Y185	0.04017
AKTPT308	PRAS40PT246	0.06206
AKTPT308	PTEN	-0.05214
AMPKALPHA	AMPKPT172	0.19239
AMPKPT172	GSK3ALPHABETA	0.02248
AMPKPT172	MAPKPT202Y204	-0.00971
AMPKPT172	PRAS40PT246	-0.06456
AMPKPT172	TUBERIN	0.01856
AR	CMYC	0.0191
AR	ERALPHA	0.11034
AR	ERALPHAPS118	0.02894
AR	PR	0.0726
ATM	KU80	0.02882
ATM	MTOR	0.02422
ATM	RAD50	0.02933
BAK	BAX	0.06998
BAK	BID	0.02653
BAK	CHK1	0.0314
BAK	EGFRPY1173	0.15775
BAK	FOXO3A	0.16516
BAK	LCK	0.07255
BAK	MIG6	0.15085
BAK	MTOR	-0.04218
BAK	NOTCH1	0.04551
BAK	P38MAPK	0.04233
BAK	PEA15	0.0317
BAK	RAD51	0.03136
BAK	SMAD3	0.0186
BAK	SMAD4	0.12477
BAK	STATHMIN	0.03265
BAK	MTORPS2448	-0.00952
BAK	EGFR	0.01465
BAX	BCLXL	0.08015
BAX	LCK	0.09233
BAX	P38MAPK	0.07493
BAX	PEA15	0.15181
BCLXL	BID	0.10343
BCLXL	MIG6	0.03216
BCLXL	NCADHERIN	0.0116
BCLXL	PEA15	0.00347
BCLXL	RAD50	0.01425
BECLIN	CMETPY1235	0.06248
BECLIN	CD31	0.24472
BECLIN	CIAP	0.05206
BECLIN	INPP4B	0.18308
BECLIN	LKB1	0.19586
BECLIN	MRE11	0.08764
BECLIN	PKCDELTAPS664	0.01838
BETACATENIN	ECADHERIN	0.22435
BETACATENIN	ERALPHAPS118	0.00954
BETACATENIN	LCK	-0.0038
BETACATENIN	MTOR	0.13723
BID	COLLAGENVI	0.09207
BID	CYCLIND1	0.12821
BID	EGFRPY1173	0.21178
BID	HER3	0.01366
BID	HSP70	0.18162
BID	IRS1	0.08466
BID	MIG6	0.10189
BID	MRE11	0.04265
BID	NCADHERIN	0.01582
BID	NOTCH1	0.14498
BID	PCADHERIN	0.00162
BID	RAD51	0.0367
BID	STATHMIN	0.04337
BIM	MAPKPT202Y204	-0.01389
BIM	MEK1PS217S221	-0.00685
BIM	P38PT180Y182	-0.04068
BIM	YB1PS102	-0.0114
CJUNPS73	P70S6KPT389	0.00345
CJUNPS73	P90RSKPT359S363	0.02868
CJUNPS73	PRAS40PT246	0.11146
CJUNPS73	RBPS807S811	0.01119
CJUNPS73	SRCPY527	0.01964
CJUNPS73	YB1PS102	0.03532
CJUNPS73	JNKPT183Y185	0.10623
CKIT	CYCLIND1	0.0139
CKIT	GATA3	0.06549
CKIT	SMAD3	0.07978
CKIT	SMAD4	0.06266
CKIT	SRC	0.07258
CMETPY1235	CRAFPS338	0.10077
CMETPY1235	CD31	0.06316
CMETPY1235	CD49B	0.04356
CMETPY1235	CHK1PS345	0.17932
CMETPY1235	CHK2PT68	0.1482
CMETPY1235	EGFRPY1173	0.11863
CMETPY1235	LKB1	0.0194
CMETPY1235	MRE11	0.21753
CMETPY1235	P27PT157	0.1325
CMETPY1235	P53	0.01406
CMETPY1235	STATHMIN	0.09973
CMYC	HER3	0.11298
CMYC	MRE11	0.04212
CMYC	YB1	0.01991
CRAF	MTOR	0.06103
CRAF	P70S6K	0.0306
CRAF	PI3KP110ALPHA	0.04483
CRAF	TUBERIN	0.0613
CRAFPS338	CHK1	0.10206
CRAFPS338	CHK1PS345	0.17227
CRAFPS338	MRE11	0.10505
CRAFPS338	P70S6KPT389	0.01511
CRAFPS338	SHCPY317	0.03427
CRAFPS338	SRCPY416	0.03515
CASPASE7CLEAVEDD198	LCK	0.1267
CAVEOLIN1	CHK2PT68	-0.03776
CAVEOLIN1	CLAUDIN7	-0.0022
CAVEOLIN1	COLLAGENVI	0.28009
CD31	CHK2PT68	0.01852
CD31	INPP4B	0.00038
CD31	LKB1	0.00425
CD31	MRE11	0.13274
CD31	P27PT157	0.05805
CD31	P53	0.05453
CD31	PKCDELTAPS664	0.00526
CD49B	CYCLIND1	0.01701
CD49B	EGFRPY1173	0.00463
CD49B	GATA3	0.11288
CD49B	LKB1	0.00676
CD49B	MIG6	0.03072
CD49B	MRE11	0.02357
CD49B	SMAD4	0.04052
CD49B	PAI1	0.00461
CD49B	EGFR	0.00723
CDK1	CYCLINB1	0.37698
CDK1	PCNA	0.03814
CDK1	RAD51	0.00815
CDK1	STATHMIN	0.00421
CHK1	CHK1PS345	0.06147
CHK1	MRE11	0.06215
CHK1	RAD51	0.06859
CHK1	SMAD4	0.01249
CHK1	STAT5ALPHA	-0.05622
CHK1	STATHMIN	0.17251
CHK1	TUBERIN	-0.06238
CHK1	YAP	0.05181
CHK1	EGFR	0.04144
CHK1PS345	CHK2PT68	0.16775
CHK1PS345	EGFRPY1173	0.00246
CHK1PS345	MRE11	0.11232
CHK1PS345	P27PT157	0.07529
CHK1PS345	RAD51	0.00968
CHK1PS345	STATHMIN	0.05022
CHK2	CHK2PT68	0.12132
CHK2	CYCLINB1	0.03968
CHK2	KU80	0.0403
CHK2PT68	MRE11	0.05352
CHK2PT68	P27PT157	0.10127
CHK2PT68	P53	0.10139
CIAP	GSK3ALPHABETA	0.03085
CIAP	LKB1	0.1075
CIAP	MTOR	0.03604
CLAUDIN7	ECADHERIN	0.18716
COLLAGENVI	CYCLIND1	0.03619
COLLAGENVI	EGFRPY1173	0.07092
COLLAGENVI	HER3	0.14766
COLLAGENVI	HSP70	0.05533
COLLAGENVI	IRS1	0.03412
COLLAGENVI	MTOR	-0.01257
COLLAGENVI	SMAD4	0.02227
CYCLINB1	CYCLINE1	0.08502
CYCLINB1	GSK3ALPHABETA	0.01694
CYCLINB1	PCNA	0.0626
CYCLINB1	ASNS	0.05102
CYCLIND1	EGFRPY1173	0.16579
CYCLIND1	HSP70	0.16541
CYCLIND1	IRS1	0.09808
CYCLIND1	MIG6	0.05588
CYCLIND1	MRE11	0.03188
CYCLIND1	NCADHERIN	0.05818
CYCLIND1	SRC	0.01784
DJ1	PEA15	0.04839
DJ1	YAP	0.02571
DVL3	PAXILLIN	0.0728
ECADHERIN	ERALPHA	0.0199
ECADHERIN	ERALPHAPS118	0.01164
EEF2	ERK2	0.02662
EGFRPY1068	HER2PY1248	0.33602
EGFRPY1068	SHCPY317	0.08935
EGFRPY1068	SRCPY416	0.09044
EGFRPY1068	SRCPY527	0.02076
EGFRPY1173	HSP70	0.03194
EGFRPY1173	MIG6	0.03362
EGFRPY1173	NCADHERIN	0.04337
EGFRPY1173	NOTCH1	0.04426
EGFRPY1173	RAD51	0.06187
EGFRPY1173	SMAD3	0.06859
EGFRPY1173	SMAD4	0.09226
EGFRPY1173	STATHMIN	0.06154
EIF4E	MEK1	0.02893
ERALPHA	ERALPHAPS118	0.11419
ERALPHA	NOTCH1	-0.01048
ERALPHA	PAI1	-0.01714
ERALPHAPS118	PR	0.06351
ERALPHAPS118	PAI1	-0.01027
ERK2	NF2	0.06553
ERK2	PEA15	0.02127
FIBRONECTIN	JNKPT183Y185	0.01983
FIBRONECTIN	PAI1	0.24777
FOXO3A	SMAD4	0.05851
GATA3	SMAD3	0.02719
GSK3ALPHABETA	MTOR	0.17253
GSK3ALPHABETA	SYK	0.04782
GSK3ALPHABETAPS21S9	MAPKPT202Y204	0.03768
GSK3ALPHABETAPS21S9	MEK1PS217S221	0.11238
GSK3ALPHABETAPS21S9	NFKBP65PS536	0.09967
GSK3ALPHABETAPS21S9	P38PT180Y182	0.14642
GSK3ALPHABETAPS21S9	P90RSKPT359S363	0.14787
GSK3ALPHABETAPS21S9	PRAS40PT246	0.19683
GSK3ALPHABETAPS21S9	RBPS807S811	0.08491
GSK3ALPHABETAPS21S9	SRCPY527	0.11844
GSK3ALPHABETAPS21S9	STATHMIN	-0.00802
GSK3ALPHABETAPS21S9	MTORPS2448	0.04498
HER2	HER2PY1248	0.44833
HER3	INPP4B	0.15554
HER3	PKCALPHA	0.13862
HER3	YB1	0.23344
HSP70	IRS1	0.02398
HSP70	MRE11	0.03764
HSP70	STATHMIN	0.07128
INPP4B	PKCALPHA	0.04809
INPP4B	YB1	0.11179
IRS1	MRE11	0.02966
IRS1	NOTCH1	0.04091
IRS1	STATHMIN	0.00607
KU80	MAPKPT202Y204	-0.00518
KU80	MTOR	0.10993
KU80	TUBERIN	0.0655
LKB1	MRE11	0.12003
LCK	P38MAPK	0.0344
MAPKPT202Y204	MEK1PS217S221	0.30856
MAPKPT202Y204	P38PT180Y182	0.09879
MAPKPT202Y204	P90RSKPT359S363	0.03167
MAPKPT202Y204	S6PS235S236	0.03409
MAPKPT202Y204	SRCPY527	0.13365
MAPKPT202Y204	YAPPS127	0.01672
MAPKPT202Y204	YB1PS102	0.20433
MAPKPT202Y204	JNKPT183Y185	0.11822
MAPKPT202Y204	MTORPS2448	0.0041
MEK1PS217S221	P38PT180Y182	0.14376
MEK1PS217S221	P90RSKPT359S363	0.07022
MEK1PS217S221	YB1PS102	0.03297
MIG6	RAD51	0.09456
MIG6	STATHMIN	0.00282
MIG6	YB1	0.00235
MIG6	PAI1	0.09033
MIG6	EGFR	0.09658
MRE11	P27PT157	0.05786
MRE11	RAD51	0.02963
MRE11	STATHMIN	0.19984
MTOR	PI3KP110ALPHA	0.01333
MTOR	SYK	0.02399
MTOR	TUBERIN	0.09632
NCADHERIN	SMAD4	0.00162
NFKBP65PS536	RBPS807S811	0.01051
NOTCH1	SRC	0.05348
NOTCH1	STATHMIN	0.01401
NOTCH1	EGFR	0.03116
P27PT157	PKCDELTAPS664	0.03208
P27PT157	RAD51	0.01714
P38PT180Y182	P90RSKPT359S363	0.01966
P38PT180Y182	SRCPY527	0.08659
P38PT180Y182	YAPPS127	0.00855
P38PT180Y182	YB1PS102	0.14317
P38PT180Y182	JNKPT183Y185	0.0997
P38PT180Y182	MTORPS2448	0.01312
P70S6KPT389	S6PS235S236	0.05291
P70S6KPT389	S6PS240S244	0.00375
P70S6KPT389	JNKPT183Y185	0.00409
P90RSKPT359S363	PRAS40PT246	0.13837
P90RSKPT359S363	RBPS807S811	0.0732
P90RSKPT359S363	YB1PS102	0.12629
P90RSKPT359S363	MTORPS2448	0.08801
PAXILLIN	TUBERIN	0.00071
PAXILLIN	YB1	0.04429
PCNA	RAD51	0.11352
PCNA	XRCC1	0.04675
PKCALPHA	PKCALPHAPS657	0.49112
PKCALPHA	YB1	0.016
PRAS40PT246	SRCPY416	0.08922
PRAS40PT246	YB1PS102	0.01959
RAD51	STATHMIN	0.12698
S6PS235S236	S6PS240S244	0.55406
S6PS235S236	YB1PS102	0.12361
S6PS235S236	JNKPT183Y185	0.02904
S6PS240S244	MTORPS2448	0.00874
SMAD1	SYK	0.02241
SMAD3	SMAD4	0.10972
SMAD3	SRC	0.01862
SMAD4	XRCC1	0.05416
SMAD4	YAP	0.02663
SRCPY416	SRCPY527	0.12902
SRCPY527	JNKPT183Y185	0.00014
STAT5ALPHA	TUBERIN	0.13126
YAP	YAPPS127	0.3133
YB1PS102	JNKPT183Y185	0.01721
